# Supplementary material for: Prognostic Role of Pre-Treatment Metabolic Parameters and Sarcopenia Derived by 2-[18F]-FDG PET/CT in Elderly Mantle Cell Lymphoma
Source: J Clin Med. 2022 Feb 23;11(5):1210. doi: 10.3390/jcm11051210 (PMC8911178; doi:10.3390/jcm11051210)
Supplement: Supplementary file 1 [file jcm-11-01210-s001.zip]

Archive with 1 entries (1 files):
- jcm-1550632-supplementary.pdf
